# Supplementary material for: Health Preferences in Transition: Differences from Pandemic to Post-Pandemic in Valuation of COVID-19 and RSV Illness in Children and Adults
Source: Children (Basel). 2025 Jan 31;12(2):181. doi: 10.3390/children12020181 (PMC11854640; doi:10.3390/children12020181)
Supplement: Supplementary file 1 [file children-12-00181-s001.zip]

Archive with 1 entries (1 files):
- children-3407636-supplementary.pdf
